# Supplementary material for: Anti-Semaphorin 4D Rescues Motor, Cognitive, and Respiratory Phenotypes in a Rett Syndrome Mouse Model
Source: Int J Mol Sci. 2021 Aug 31;22(17):9465. doi: 10.3390/ijms22179465 (PMC8431088; doi:10.3390/ijms22179465)
Supplement: Supplementary file 1 [file ijms-22-09465-s001.zip]

Archive with 1 entries (1 files):
- ijms-1331034-supplementary.pdf
